# Supplementary material for: Contributions to Estimating the Water-Holding Capacity in Fresh Pork Hams Using NMR Relaxometry
Source: Foods. 2025 Jun 30;14(13):2329. doi: 10.3390/foods14132329 (PMC12248548; doi:10.3390/foods14132329)
Supplement: Supplementary file 1 [file foods-14-02329-s001.zip]

Archive with 1 entries (1 files):
- foods-3705173-supplementary.pdf
